# Supplementary material for: Technical Aspects of Coenzyme Q10 Analysis: Validation of a New HPLC-ED Method
Source: Antioxidants (Basel). 2022 Mar 10;11(3):528. doi: 10.3390/antiox11030528 (PMC8944485; doi:10.3390/antiox11030528)
Supplement: Supplementary file 1 [file antioxidants-11-00528-s001.zip]

Archive with 7 entries (7 files):
- Figure S1.jpg
- Figure S2.jpg
- Figure S3.jpg
- Figure S4.jpg
- Supplementary Material 1.pdf
- Supplementary Material 2.pdf
- Supplementary Table S1.pdf
